# Supplementary material for: Room Temperature Engineering Crystal Facet of Cu2O for Photocatalytic Degradation of Methyl Orange
Source: Nanomaterials (Basel). 2022 May 16;12(10):1697. doi: 10.3390/nano12101697 (PMC9144586; doi:10.3390/nano12101697)
Supplement: Supplementary file 1 [file nanomaterials-12-01697-s001.zip]

Archive with 1 entries (1 files):
- nanomaterials-1674122-supplementary.pdf
